# Supplementary material for: Trends in antimicrobial resistance of Shigella species in Peru, 2011–2020
Source: JAC Antimicrob Resist. 2023 Oct 26;5(5):dlad110. doi: 10.1093/jacamr/dlad110 (PMC10600570; doi:10.1093/jacamr/dlad110)
Supplement: dlad110_Supplementary_Data [file dlad110_supplementary_data.zip › Supplementary file 2.xlsx]

## Sheet: Supplementary file 3
Table S3. Antibiotic resistance patterns among Shigella species
Antimicrobial resistance patterns	Shigella sonnei	Shigella flexneri	Shigella boydii	Total*
	N=821	N=704	N=131	N=1668
	n (%)	n (%)	n (%)	n (%)
AMP, CHL, SXT, CIP, NAL, NIT, AMC, TET	1 (0.12)	1 (0.14)	0	2 (0.12)
AMP, CHL, SXT, NAL, NIT, AMC, TET	1 (0.1)	0	0	1 (0.06)
AMP, CHL, SXT, AMC, CAZ, CTX, TET	1 (0.1)	1 (0.14)	0	2 (0.12)
AMP, SXT, CIP, NAL, NIT, CTX, TET	1 (0.1)	0	0	1 (0.06)
AMP, CHL, SXT, CIP, NAL, AMC, TET	0	1 (0.14)	0	1 (0.06)
AMP, CHL, CIP, NAL, NIT, TET	0	1 (0.14)	0	1 (0.06)
AMP, SXT, CIP, NAL, CTX, TET	10 (1.22)	0	0	10 (0.60)
AMP, CHL, SXT, NAL, CAZ, TET	0	0	1 (0.76)	1 (0.06)
AMP, CHL, CIP, NAL, CTX ,TET	1 (0.12)	0	0	1 (0.06)
AMP, CHL, NAL, AMC, CAZ ,TET	0	1 (0.14)	0	1 (0.06)
AMP, CHL, SXT, NAL, AMC, TET	2 (0.24)	2 (0.28)	0	4 (0.24)
AMP, CHL, SXT, CIP, NAL, TET	3 (0.37)	1 (0.14)	0	4 (0.24)
AMP, CHL, SXT, AMC, CAZ, TET	1 (0.12)	0	0	1 (0.06)
AMP, CHL, SXT, CIP, NAL, TET	2 (0.24)	1 (0.14)	0	3 (0.18)
AMP, CHL, SXT, AMC, CTX, TET	1 (0.12)	0	0	1 (0.06)
AMP, CHL, SXT, CIP, AMC, TET	1 (0.12)	0	0	1 (0.06)
AMP, CHL, SXT, NIT, AMC, TET	2 (0.24)	1 (0.14)	0	3 (0.18)
AMP, CHL, SXT, CAZ, CTX, TET	1 (0.12)	1 (0.14)	0	2 (0.12)
AMP, CHL, SXT, AMC, TET	190 (23.14)	127 (18.04)	2 (1.53)	320 (19.18)
AMP, SXT, CIP, NAL, TET	6 (0.73)	1 (0.14)	2 (1.53)	9 (0.54)
AMP, CHL, SXT, CIP, TET	35 (4.26)	1 (0.14)	2 (1.53)	38 (2.28)
AMP, CHL, SXT, NAL, TET	4 (0.49)	1 (0.14)	0	5 (0.30)
AMP, CHL, SXT, NIT, TET	1 (0.12)	0	0	1 (0.06)
AMP, SXT, CIP, NAL, CTX	1 (0.12)	0	0	1 (0.06)
SXT, CIP, NAL, NIT, CAZ	0	1 (0.14)	0	1 (0.06)
AMP, CHL, SXT, CTX, TET	1 (0.12)	0	0	1 (0.06)
AMP, CHL, CIP, AMC, CTX	0	1 (0.14)	0	1 (0.06)
AMP, CHL, SXT, CIP, NAL	1 (0.12)	0	0	1 (0.06)
AMP, CHL, AMC, TET	9 (1.10)	33 (4.69)	0	42 (2.52)
AMP, CHL, SXT, TET	325 (39.59)	230 (32.67)	4 (3.05)	560 (33.57)
SXT, CIP, NAL, TET	133 (16.20)	3 (0.43)	2 (1.53)	138(8.27)
AMP, SXT, CIP, NAL	2 (0.24)	1 (0.14)	0	3 (0.18)
AMP, CHL, SXT, AMC	2 (0.24)	11 (1.56)	0	13 (0.78)
AMP, SXT, AMC, TET	0	4 (0.57)	10 (7.63)	14 (0.84)
AMP, SXT, NAL, TET	1 (0.12)	2 (0.28)	5 (3.82)	8 (0.48)
AMP, CHL, CIP, TET	1 (0.12)	0	0	1 (0.06)
CHL, SXT, CIP, TET	1 (0.12)	0	0	1 (0.06)
AMP, CHL, NAL, TET	0	1 (0.14)	0	1 (0.06)
CHL, SXT, CIP, NAL	1 (0.12)	0	0	1 (0.06)
AMP, CHL, SXT, CTX	0	1 (0.14)	0	1 (0.06)
CHL, NIT, AMC, TET	0	1 (0.14)	0	1 (0.06)
AMP, CHL, CIP, CTX	0	4 (0.57)	0	4 (0.24)
AMP, CIP, AMC, TET	0	1 (0.14)	0	1 (0.06)
AMP, CIP, NAL, TET	1 (0.12)	0	0	1 (0.06)
SXT, AMC, TET	0	1 (0.14)	1 (0.76)	2 (0.12)
AMP, CHL, TET	6 (0.7)	33 (4.69)	0	39 (2.34)
AMP, CHL, SXT	0	16 (2.27)	0	16 (0.96)
AMP, SXT, TET	3 (0.37)	22 (3.13)	49 (37.40)	75 (4.50)
AMP, SXT, AMC	0	3 (0.4)	1 (0.76)	4 (0.24)
AMP, CIP, TET	1 (0.12)	2 (0.28)	0	3 (0.18)
CHL, NAL, TET	0	2 (0.28)	0	2 (0.12)
SXT, NAL, TET	12 (1.5)	0	0	12 (0.72)
AMP, AMC, TET	0	4 (0.57)	0	4 (0.24)
SXT, CIP, NAL	24 (2.92)	2 (0.28)	1 (0.76)	27 (1.62)
SXT, CIP, TET	1 (0.12)	2 (0.28)	2 (1.53)	5 (0.30)
SXT, NIT, TET	0	0	1 (0.76)	1 (0.06)
AMP, SXT, CIP	0	1 (0.14)	0	2 (0.12)
AMP, CIP, NAL	1 (0.12)	0	0	1 (0.06)
CHL, SXT, TET	1 (0.12)	1 (0.14)	0	2 (0.12)
AMP, CIP, CTX	0	0	2 (1.53)	2 (0.12)
SXT, TET	3 (0.37)	97 (13.78)	22 (16.79)	123 (7.37)
AMP, SXT	0	6 (0.85)	4 (3.05)	12 (0.72)
AMP, TET	0	4 (0.57)	4 (3.05)	8 (0.48)
SXT, CIP	0	6 (0.85)	0	6 (0.36)
SXT, NAL	2 (0.24)	0	1 (0.76)	3 (0.18)
CIP, NAL	2 (0.24)	0	0	2 (0.12)
CIP, TET	3 (0.37)	0	0	3 (0.18)
CHL, SXT	0	1 (0.14)	1 (0.76)	2 (0.12)
AMP, CHL	0	1 (0.14)	0	1 (0.06)
AMP, AMC	0	1 (0.14)	0	1 (0.06)
CHL, CTX	0	1 (0.14)	0	1 (0.06)
SXT	16 (1.95)	42 (5.97)	10 (7.63)	72 (4.32)
TET	1 (0.12)	10(1.4)	2 (1.53)	13 (0.78)
CIP	0	1 (0.14)	0	1 (0.06)
AMP	0	2 (0.28)	0	2 (0.12)
Sensible	2 (0.24)	8 (1.14)	2 (1.53)	13 (0.78)
*: The total includes S. dysenteriae, SXT: trimethoprim/sulfamethoxazole, TET: Tetracycline, AMP: Ampicillin CHL: Chloramphenicol, CIP: Ciprofloxacin, NA: nalidixic acid, AMC: Amoxicillin/clavulanic acid, NIT: Nitrofurantoin, CAZ: ceftazidime, CTX: Cefotaxime
